# Supplementary material for: Source Models of the 2016 and 2022 Menyuan Earthquakes and Their Tectonic Implications Revealed by InSAR
Source: Sensors (Basel). 2024 Jun 4;24(11):3622. doi: 10.3390/s24113622 (PMC11175176; doi:10.3390/s24113622)
Supplement: Supplementary file 1 [file sensors-24-03622-s001.zip]

Archive with 1 entries (1 files):
- sensors-2846873-supplementary.pdf
